# Supplementary material for: The Role of Hedgehog Signaling in the Melanoma Tumor Bone Microenvironment
Source: Int J Mol Sci. 2023 May 16;24(10):8862. doi: 10.3390/ijms24108862 (PMC10218521; doi:10.3390/ijms24108862)
Supplement: Supplementary file 1 [file ijms-24-08862-s001.zip]

Archive with 1 entries (1 files):
- ijms-2334756-supplementary.pdf
